# Supplementary material for: Cypripedin Induces Apoptosis and Synergizes with Bortezomib via ER Stress Mediated Ubiquitination of GRP78 in T-Cell Acute Lymphoblastic Leukemia
Source: Molecules. 2026 May 25;31(11):1823. doi: 10.3390/molecules31111823 (PMC13257771; doi:10.3390/molecules31111823)
Supplement: Supplementary file 1 [file molecules-31-01823-s001.zip]

Archive with 2 entries (2 files):
- Supplementary Figures S1-S6.pptx
- Supplementary Figures S7 and S8.pdf
